# Supplementary material for: Acetylation of histone H2B marks active enhancers and predicts CBP/p300 target genes
Source: Nat Genet. 2023 Apr 6;55(4):679–92. doi: 10.1038/s41588-023-01348-4 (PMC10101849; doi:10.1038/s41588-023-01348-4)
Supplement: Supplementary file 4 — The sequence of the targeting vector used to generate the HDAC1/2-GFP-FKBP12F36V cells. [file 41588_2023_1348_MOESM4_ESM.zip]

Archive with 2 entries (2 files):
- mHDAC2_C_GFP_dTAG_P2A_Neo.dna
- mHDAC1_C_GFP_dTAG_P2A_Puro.dna
